# Supplementary material for: Impact of Farm Management Practices on Tick Infestation in Punjab’s Livestock: A Comprehensive Epidemiological Study
Source: Animals (Basel). 2024 Aug 22;14(16):2437. doi: 10.3390/ani14162437 (PMC11350798; doi:10.3390/ani14162437)
Supplement: Supplementary file 1 [file animals-14-02437-s001.zip]

Archive with 1 entries (1 files):
- animals-3024229-supplementary.pdf
